# Supplementary material for: Factors Affecting Hair Cortisol Concentration in Domestic Dogs: A Focus on Factors Related to Dogs and Their Guardians
Source: Animals (Basel). 2025 Jun 27;15(13):1901. doi: 10.3390/ani15131901 (PMC12248899; doi:10.3390/ani15131901)
Supplement: Supplementary file 1 [file animals-15-01901-s001.zip]

Archive with 1 entries (1 files):
- animals-3685203-supplementary.pdf
